# Supplementary material for: Improving Lunar Soil Simulant for Plant Cultivation: Earthworm-Mediated Organic Waste Integration and Plant-Microbe Interactions
Source: Plants (Basel). 2025 Mar 27;14(7):1046. doi: 10.3390/plants14071046 (PMC11990861; doi:10.3390/plants14071046)
Supplement: Supplementary file 1 [file plants-14-01046-s001.zip]

Archive with 1 entries (1 files):
- plants-3508934-supplementary.pdf
